# Supplementary material for: Membrane-based cancer nanovaccines: the time is now
Source: QJM. 2023 May 17;116(8):621–4. doi: 10.1093/qjmed/hcad089 (PMC10497184; doi:10.1093/qjmed/hcad089)
Supplement: hcad089_Supplementary_Data [file hcad089_supplementary_data.zip]

Archive with 3 entries (2 files):
- hcad089_Supplementary_Data/
- hcad089_Supplementary_Data/Figure s1.jpg
- hcad089_Supplementary_Data/Supplymentary_Tables clean.docx
